# Supplementary material for: The sugar transporter system of strawberry: genome-wide identification and expression correlation with fruit soluble sugar-related traits in a Fragaria × ananassa germplasm collection
Source: Hortic Res. 2020 Jul 27;7:132. doi: 10.1038/s41438-020-00359-0 (PMC7385174; doi:10.1038/s41438-020-00359-0)
Supplement: Supplementary file 3 — Supplementary Table S2 [file 41438_2020_359_MOESM3_ESM.xlsx]

## Sheet: Table S2
	Supplementary Table S2 The plasticity of soluble sugars in strawberry fruits
Sampling date	Genotype	Sampling frequency	Sucrose (mg/g FW)	Glucose (mg/g FW)	Frucose (mg/g FW)	Total soluble sugars (mg/g FW)	standard error-Sucrose	standard error-glucose	standard error-frucose	Sucrose%	Glucose%	Fructose%	sucrose ratio	fructose relative to sucrose	note
20190308	148#	5	24.6068	18.1137	21.9572	64.6777	1.87987	2.16056	2.5407	38.0452	28.0061	33.9486	1	0.892323
20190322	148#	5	20.9078	33.3688	40.0192	94.2958	0.260358	3.1847	4.33957	22.1726	35.3874	42.44	1	1.91408	long rainy and sunless weather
20190403	148#	5	42.5682	37.5149	42.0717	122.155	2.22065	1.96591	2.25629	34.8477	30.7109	34.4413	1	0.988338
20190410	148#	5	25.1037	33.2311	38.9299	97.2648	1.45791	2.01246	2.57043	25.8096	34.1656	40.0247	1	1.55077
20190425	148#	5	21.4742	26.1155	29.0474	76.6371	2.85687	3.51689	4.23368	28.0207	34.0768	37.9025	1	1.35266
20190226	198#	5	20.5635	44.1625	52.8221	117.548	2.96937	4.26674	5.04487	17.4937	37.5697	44.9366	1	2.56873
20190227	198#	5	28.3211	47.0459	56.0318	131.399	2.06764	1.12089	1.21238	21.5536	35.8039	42.6425	1	1.97844
20190322	198#	5	13.17	49.5048	62.5599	125.235	0.625632	7.52389	9.157	10.5163	39.5296	49.9541	1	4.75017	long rainy and sunless weather
20190403	198#	5	16.9198	55.2972	76.4714	148.688	2.81413	4.26683	7.92336	11.3794	37.19	51.4306	1	4.51964
20190410	198#	5	22.249	58.8852	67.9408	149.075	3.31336	8.46957	9.73988	14.9247	39.5004	45.5749	1	3.05365
20180302	208#	9	20.1117	27.4374	30.8406	78.3898	1.60064	4.82564	5.81222	25.6561	35.0013	39.3426	1	1.53346
20180409	208#	9	18.7374	29.6055	34.0101	82.3529	0.228474	0.237116	0.272376	22.7525	35.9495	41.298	1	1.8151
20190226	208#	9	41.3471	36.0256	40.8597	118.232	10.0736	7.5044	8.53127	34.971	30.4702	34.5588	1	0.988211
20190308	208#	9	32.2467	31.7121	37.4727	101.431	0.791984	0.221472	0.0344026	31.7916	31.2646	36.9438	1	1.16206
20190322	208#	9	14.9217	33.4065	46.0705	94.3988	0.346115	1.14218	1.04334	15.8071	35.3887	48.8042	1	3.08749	long rainy and sunless weather
20190403	208#	9	27.5786	45.4855	53.1961	126.26	3.33438	3.19681	3.23146	21.8427	36.0252	42.1321	1	1.92889
20190409	208#	9	17.8126	37.8191	43.5631	99.1949	0.164367	0.210297	0.0646027	17.9572	38.1261	43.9167	1	2.44563
20190415	208#	9	48.2216	51.2965	58.3936	157.912	3.64919	1.74159	3.75346	30.537	32.4843	36.9787	1	1.21094
20190425	208#	9	24.5172	45.4147	50.6506	120.583	2.58785	4.97925	5.77161	20.3323	37.6627	42.0049	1	2.06592
20190308	281#	5	47.0091	36.8047	42.1932	126.007	6.24403	4.36433	4.54737	37.3067	29.2085	33.4848	1	0.897554
20190322	281#	5	58.0078	34.4541	36.6318	129.094	0.364939	1.71902	1.81504	44.9346	26.6892	28.3761	1	0.631498	long rainy and sunless weather
20190404	281#	5	49.4372	54.7241	60.6682	164.829	9.90841	4.22461	5.30036	29.993	33.2004	36.8066	1	1.22718
20190409	281#	5	47.4273	50.1783	57.5349	155.14	10.9295	8.40156	10.1728	30.5705	32.3438	37.0857	1	1.21312
20190426	281#	5	15.0703	31.7653	37.6974	84.533	0.271389	1.24472	1.44538	17.8277	37.5774	44.5949	1	2.50143	substrate culture system
20180409	54#	6	7.14674	18.1721	19.7828	45.1016	0.479709	0.646008	0.745096	15.8459	40.2914	43.8627	1	2.76808
20190321	54#	6	20.0256	25.4264	30.4648	75.9168	0.471314	1.01015	1.03748	26.3784	33.4924	40.1292	1	1.52129	long rainy and sunless weather
20190403	54#	6	38.3847	33.2842	39.8985	111.567	6.95752	4.45793	4.97332	34.405	29.8333	35.7618	1	1.03944
20190410	54#	6	23.2334	25.3538	30.8104	79.3975	1.09635	0.508608	0.5259	29.2621	31.9327	38.8052	1	1.32613
20190415	54#	6	15.0884	22.0927	27.551	64.7321	2.77552	3.10165	3.92545	23.309	34.1295	42.5615	1	1.82597
20190425	54#	6	22.9917	25.7009	28.3303	77.0229	5.19733	4.46139	5.42097	29.8505	33.3678	36.7817	1	1.2322
20180409	76#	6	16.0176	19.736	22.6133	58.3669	1.98861	2.11824	2.57429	27.4429	33.8137	38.7434	1	1.41178
20190321	76#	6	19.5325	24.886	30.5664	74.985	2.14359	0.445673	0.223231	26.0485	33.188	40.7634	1	1.5649	long rainy and sunless weather
20190403	76#	6	24.5334	37.0677	42.8022	104.403	0.702981	0.865345	1.30841	23.4987	35.5043	40.997	1	1.74465
20190404	76#	6	52.242	37.4548	41.1636	130.86	6.65188	4.77003	5.03412	39.9219	28.622	31.4561	1	0.787941
20190410	76#	6	30.6095	28.0242	31.5787	90.2124	4.21717	0.984551	2.10395	33.9305	31.0647	35.0048	1	1.03166
20190425	76#	6	26.3126	33.5682	38.8707	98.7516	6.14676	6.35717	6.33361	26.6453	33.9926	39.3621	1	1.47726
20190227	84#	5	21.8733	24.4948	29.2575	75.6255	0.438599	1.54974	2.13854	28.9231	32.3896	38.6873	1	1.33759
20190308	84#	5	41.4204	25.5663	30.1166	97.1032	3.63353	1.22676	1.9285	42.656	26.329	31.015	1	0.727096
20190321	84#	5	27.2287	25.152	30.0822	82.4629	3.6654	1.26882	2.09635	33.0194	30.501	36.4796	1	1.1048	long rainy and sunless weather
20190403	84#	5	16.3983	22.2394	27.7952	66.4329	0.431941	1.46739	2.01523	24.684	33.4765	41.8395	1	1.695
20190410	84#	5	20.0467	25.8588	31.5042	77.4098	4.90893	5.7406	6.94946	25.8969	33.4051	40.698	1	1.57154
20180119	Shanghai Sweet Beauty	5	131.198	21.9204	22.5196	175.638	10.2864	1.88967	1.91213	74.698	12.4804	12.8216	1	0.171645
20180126	Shanghai Sweet Beauty	5	65.7394	16.9961	17.3981	100.134	7.92003	1.91149	2.49484	65.6517	16.9734	17.3749	1	0.264652
20180302	Shanghai Sweet Beauty	5	51.2718	21.2364	21.8318	94.34	0.478964	0.96748	0.953153	54.3479	22.5105	23.1416	1	0.425806
20190404	Shanghai Sweet Beauty	5	40.4148	29.3906	32.0776	101.883	6.67294	1.01395	1.48983	39.6679	28.8474	31.4847	1	0.793708
20190410	Shanghai Sweet Beauty	5	30.3491	43.9734	47.9897	122.312	2.77014	3.39092	3.9304	24.8128	35.9518	39.2354	1	1.58126
20180119	Benihoppe	6	114.974	19.2294	20.4015	154.605	12.9961	4.79129	4.79562	74.3664	12.4378	13.1958	1	0.177444
20180126	Benihoppe	6	64.7851	13.16	12.9554	90.9005	6.07969	2.63007	3.03681	71.2703	14.4774	14.2523	1	0.199975
20180302	Benihoppe	6	85.0879	18.6226	18.4538	122.164	4.16867	1.84169	2.2586	69.6504	15.2439	15.1057	1	0.216879
20190321	Benihoppe	6	67.0763	44.6863	51.3442	163.107	0.943859	0.396165	0.46383	41.1242	27.397	31.4789	1	0.765459	long rainy and sunless weather
20190415	Benihoppe	6	136.421	57.8752	60.2031	254.5	6.79603	2.22545	2.12633	53.6037	22.7408	23.6555	1	0.441303
20190410	Benihoppe	6	65.5513	71.4807	76.3393	213.371	2.06328	3.79554	4.48824	30.7217	33.5006	35.7777	1	1.16457
20180126	Shanghai Angel	5	52.2446	14.4347	14.9295	81.6088	23.096	4.94618	5.53466	64.0183	17.6877	18.294	1	0.285762
20180302	Shanghai Angel	5	71.5863	20.3347	20.6533	112.574	1.83053	1.48761	1.35752	63.5903	18.0633	18.3464	1	0.288509
20190321	Shanghai Angel	5	27.9184	36.8132	42.0667	106.798	2.85954	2.61755	2.99253	26.1412	34.4699	39.3889	1	1.50678	long rainy and sunless weather
20190404	Shanghai Angel	5	26.9688	31.8392	35.0691	93.877	0.346787	0.757165	1.04514	28.7278	33.9159	37.3564	1	1.30036
20190410	Shanghai Angel	5	21.638	36.9278	41.0508	99.6166	4.58836	2.14284	1.45034	21.7213	37.0699	41.2088	1	1.89716
20180119	Akihime	5	80.7858	30.8356	32.6058	144.227	17.8459	3.48177	3.36142	56.0129	21.3799	22.6072	1	0.403608
20180126	Akihime	5	67.6153	19.923	19.5393	107.078	19.776	8.21653	8.90725	63.1461	18.6062	18.2478	1	0.288977
20180302	Akihime	5	47.2412	17.804	18.4009	83.4461	6.00625	1.66739	1.49187	56.6128	21.3359	22.0513	1	0.389511
20190404	Akihime	5	37.953	36.8611	40.2219	115.036	3.38404	3.03688	3.86112	32.9923	32.0431	34.9646	1	1.05978
20190410	Akihime	5	43.0543	50.9325	54.7724	148.759	6.06902	7.04117	8.06894	28.9423	34.2382	36.8195	1	1.27217
20190308	82#	6	21.7446	17.5177	21.2609	60.5231	2.66828	1.9028	2.52814	35.9277	28.9438	35.1285	1	0.977757
20190321	82#	6	21.214	25.792	30.9533	77.9593	2.80767	1.88626	2.18826	27.2116	33.0839	39.7044	1	1.4591	long rainy and sunless weather
20190403	82#	6	21.9298	20.7511	25.5341	68.2149	1.04959	1.05983	1.04195	32.148	30.4201	37.4318	1	1.16436
20190410	82#	6	36.7158	36.5127	41.1811	114.41	9.10388	0.580066	1.05345	32.0916	31.914	35.9944	1	1.12162
20190425	82#	6	27.4461	38.4334	44.1812	110.061	4.35893	10.8116	11.0612	24.9373	34.9202	40.1426	1	1.60974
20190426	82#	6	10.4501	21.506	25.1075	57.0636	0.315515	0.0115204	0.113009	18.313	37.6877	43.9992	1	2.40262	substrate culture system
20180409	83#	6	16.7805	21.6307	24.4998	62.911	0.536948	0.673114	0.92711	26.6734	34.383	38.9436	1	1.46002
20190308	83#	6	53.0904	39.1654	45.7419	137.998	13.1817	9.5133	11.3257	38.472	28.3812	33.1468	1	0.861584
20190403	83#	6	25.9674	25.2219	30.2968	81.486	2.67286	0.514058	0.283097	31.8673	30.9524	37.1804	1	1.16673
20190410	83#	6	27.1624	29.0481	35.7896	92.0002	3.30971	2.19232	3.04444	29.5243	31.574	38.9017	1	1.31762
20190425	83#	6	18.6613	32.9316	39.5922	91.1851	2.50462	4.0686	3.81024	20.4653	36.1151	43.4196	1	2.12162
20190426	83#	6	3.89876	13.1721	16.9155	33.9864	0.667201	2.35012	3.06872	11.4715	38.7569	49.7715	1	4.3387	substrate culture system
